# Supplementary material for: Design and Synthesis of Coumarin Derivatives as Cytotoxic Agents through PI3K/AKT Signaling Pathway Inhibition in HL60 and HepG2 Cancer Cells
Source: Molecules. 2022 Oct 9;27(19):6709. doi: 10.3390/molecules27196709 (PMC9571264; doi:10.3390/molecules27196709)
Supplement: Supplementary file 1 [file molecules-27-06709-s001.zip]

Archive with 1 entries (1 files):
- molecules-1862399-supplementary.pdf
